# Supplementary material for: Global and country-level estimates of human population at high altitude
Source: Proc Natl Acad Sci U S A. 2021 Apr 26;118(18):e2102463118. doi: 10.1073/pnas.2102463118 (PMC8106311; doi:10.1073/pnas.2102463118)
Supplement: Supplementary File [file pnas.2102463118.sd01.csv]

Country	< 500m	500-999m	1000-1499m	1500-1999m	2000-2499m	2500-2999m	3000-3499m	3500-3999m	4000-4499m	4500-4999m	? 5000m	Total Population	% < 500m	% 500-999m	% 1000-1499m	% 1500-1999m	% 2000-2499m	% 2500-2999m	% 3000-3499m	% 3500-3999m	% 4000-4499m	% 4500-4999m	% ? 5000m	Total Population ? 1500m	Total Population ? 2000m	Total Population ? 2500m	Total Population ? 3000m	Total Population ? 3500m	% ? 1500m	% ? 2000m	% ? 2500m	% ? 3000m	% ? 3500m
Afghanistan	3689025	7603564	6089384	7514169	4094061	1263148	193822	1334	446	3	6	30448962	12.12	24.97	20	24.68	13.45	4.15	0.64	0	0	0	0	13066989	5552820	1458759	195611	1789	42.91	18.24	4.79	0.64	0.01
Akrotiri and Dhekelia	24269	0	0	0	0	0	0	0	0	0	0	24269	100	0	0	0	0	0	0	0	0	0	0	0	0	0	0	0	0	0	0	0	0
Aland	29609	0	0	0	0	0	0	0	0	0	0	29609	100	0	0	0	0	0	0	0	0	0	0	0	0	0	0	0	0	0	0	0	0
Albania	2550634	417596	78217	17845	1271	1	0	0	0	0	0	3065564	83.2	13.62	2.55	0.58	0.04	0	0	0	0	0	0	19117	1272	1	0	0	0.62	0.04	0	0	0
Algeria	23557381	13837942	4865137	65031	498	136	0	0	0	0	0	42326125	55.66	32.69	11.49	0.15	0	0	0	0	0	0	0	65665	634	136	0	0	0.16	0	0	0	0
American Samoa	50133	0	0	0	0	0	0	0	0	0	0	50133	100	0	0	0	0	0	0	0	0	0	0	0	0	0	0	0	0	0	0	0	0
Andorra	0	2768	68484	10325	4026	47	0	0	0	0	0	85650	0	3.23	79.96	12.05	4.7	0.05	0	0	0	0	0	14398	4073	47	0	0	16.81	4.76	0.05	0	0
Angola	12963479	3914846	9298329	5176858	17505	2	0	0	0	0	0	31371019	41.32	12.48	29.64	16.5	0.06	0	0	0	0	0	0	5194365	17507	2	0	0	16.56	0.06	0	0	0
Anguilla	17750	0	0	0	0	0	0	0	0	0	0	17750	100	0	0	0	0	0	0	0	0	0	0	0	0	0	0	0	0	0	0	0	0
Antigua and Barbuda	97021	0	0	0	0	0	0	0	0	0	0	97021	100	0	0	0	0	0	0	0	0	0	0	0	0	0	0	0	0	0	0	0	0
Argentina	38083149	5184719	1494527	156552	92946	55672	68564	44512	15612	4714	358	45201325	84.25	11.47	3.31	0.35	0.21	0.12	0.15	0.1	0.03	0.01	0	438930	282378	189432	133760	65196	0.97	0.62	0.42	0.3	0.14
Armenia	4899	1079214	1116362	712973	111247	12846	1418	1	0	0	0	3038960	0.16	35.51	36.74	23.46	3.66	0.42	0.05	0	0	0	0	838485	125512	14265	1419	1	27.59	4.13	0.47	0.05	0
Aruba	118013	0	0	0	0	0	0	0	0	0	0	118013	100	0	0	0	0	0	0	0	0	0	0	0	0	0	0	0	0	0	0	0	0
Australia	23887975	1164650	58907	1628	8	0	0	0	0	0	0	25113168	95.12	4.64	0.23	0.01	0	0	0	0	0	0	0	1636	8	0	0	0	0.01	0	0	0	0
Austria	6265476	2198274	297928	55019	6124	490	52	0	0	0	0	8823363	71.01	24.91	3.38	0.62	0.07	0.01	0	0	0	0	0	61685	6666	542	52	0	0.7	0.08	0.01	0	0
Azerbaijan	8169379	1379008	364318	212272	32050	2523	221	3	0	0	0	10159774	80.41	13.57	3.59	2.09	0.32	0.02	0	0	0	0	0	247069	34797	2747	224	3	2.43	0.34	0.03	0	0
Bahamas	335180	0	0	0	0	0	0	0	0	0	0	335180	100	0	0	0	0	0	0	0	0	0	0	0	0	0	0	0	0	0	0	0	0
Bahrain	1473926	0	0	0	0	0	0	0	0	0	0	1473926	100	0	0	0	0	0	0	0	0	0	0	0	0	0	0	0	0	0	0	0	0
Bangladesh	162003537	6557	0	0	0	0	0	0	0	0	0	162010094	100	0	0	0	0	0	0	0	0	0	0	0	0	0	0	0	0	0	0	0	0
Barbados	293874	0	0	0	0	0	0	0	0	0	0	293874	100	0	0	0	0	0	0	0	0	0	0	0	0	0	0	0	0	0	0	0	0
Belarus	9501444	0	0	0	0	0	0	0	0	0	0	9501444	100	0	0	0	0	0	0	0	0	0	0	0	0	0	0	0	0	0	0	0	0
Belgium	11595128	54137	0	0	0	0	0	0	0	0	0	11649265	99.54	0.46	0	0	0	0	0	0	0	0	0	0	0	0	0	0	0	0	0	0	0
Belize	389044	2094	1	0	0	0	0	0	0	0	0	391139	99.46	0.54	0	0	0	0	0	0	0	0	0	0	0	0	0	0	0	0	0	0	0
Benin	12367386	81229	0	0	0	0	0	0	0	0	0	12448615	99.35	0.65	0	0	0	0	0	0	0	0	0	0	0	0	0	0	0	0	0	0	0
Bermuda	71472	0	0	0	0	0	0	0	0	0	0	71472	100	0	0	0	0	0	0	0	0	0	0	0	0	0	0	0	0	0	0	0	0
Bhutan	117691	68704	143503	131996	197261	84820	18095	9516	6980	2036	23	780625	15.08	8.8	18.38	16.91	25.27	10.87	2.32	1.22	0.89	0.26	0	450727	318731	121470	36650	18555	57.74	40.83	15.56	4.69	2.38
Bolivia	3991097	299990	174193	434641	284833	1965752	543224	2410146	1239987	57850	6852	11408565	34.98	2.63	1.53	3.81	2.5	17.23	4.76	21.13	10.87	0.51	0.06	6943285	6508644	6223811	4258059	3714835	60.86	57.05	54.55	37.32	32.56
Bonaire, Sint Eustatius and Saba	24918	29	0	0	0	0	0	0	0	0	0	24947	99.88	0.12	0	0	0	0	0	0	0	0	0	0	0	0	0	0	0	0	0	0	0
Bosnia and Herzegovina	2707930	1031770	87786	6179	0	0	0	0	0	0	0	3833665	70.64	26.91	2.29	0.16	0	0	0	0	0	0	0	6179	0	0	0	0	0.16	0	0	0	0
Botswana	0	949284	1325531	0	0	0	0	0	0	0	0	2274815	0	41.73	58.27	0	0	0	0	0	0	0	0	0	0	0	0	0	0	0	0	0	0
Brazil	119129806	84484656	6576881	69430	426	42	0	0	0	0	0	210261241	56.66	40.18	3.13	0.03	0	0	0	0	0	0	0	69898	468	42	0	0	0.03	0	0	0	0
British Virgin Islands	36576	0	0	0	0	0	0	0	0	0	0	36576	100	0	0	0	0	0	0	0	0	0	0	0	0	0	0	0	0	0	0	0	0
Brunei	455246	12	1	0	0	0	0	0	0	0	0	455259	100	0	0	0	0	0	0	0	0	0	0	0	0	0	0	0	0	0	0	0	0
Bulgaria	4831575	2078455	101228	7146	937	33	0	0	0	0	0	7019374	68.83	29.61	1.44	0.1	0.01	0	0	0	0	0	0	8116	970	33	0	0	0.12	0.01	0	0	0
Burkina Faso	20197912	139021	0	0	0	0	0	0	0	0	0	20336933	99.32	0.68	0	0	0	0	0	0	0	0	0	0	0	0	0	0	0	0	0	0	0
Burundi	0	1541673	2997419	6510500	481078	1417	0	0	0	0	0	11532087	0	13.37	25.99	56.46	4.17	0.01	0	0	0	0	0	6992995	482495	1417	0	0	60.64	4.18	0.01	0	0
Cambodia	16636917	27824	644	11	0	0	0	0	0	0	0	16665396	99.83	0.17	0	0	0	0	0	0	0	0	0	11	0	0	0	0	0	0	0	0	0
Cameroon	12560958	9386386	4087417	936947	135070	1914	47	36	0	0	0	27108775	46.34	34.62	15.08	3.46	0.5	0.01	0	0	0	0	0	1074014	137067	1997	83	36	3.96	0.51	0.01	0	0
Canada	31584105	4048167	1732406	2905	197	0	0	0	0	0	0	37367780	84.52	10.83	4.64	0.01	0	0	0	0	0	0	0	3102	197	0	0	0	0.01	0	0	0	0
Cape Verde	528801	39930	5694	1388	26	0	0	0	0	0	0	575839	91.83	6.93	0.99	0.24	0	0	0	0	0	0	0	1414	26	0	0	0	0.25	0	0	0	0
Cayman Islands	60781	0	0	0	0	0	0	0	0	0	0	60781	100	0	0	0	0	0	0	0	0	0	0	0	0	0	0	0	0	0	0	0	0
Central African Republic	2951764	2679517	276623	0	0	0	0	0	0	0	0	5907904	49.96	45.35	4.68	0	0	0	0	0	0	0	0	0	0	0	0	0	0	0	0	0	0
Chad	13665384	2620669	96317	2639	662	85	5	0	0	0	0	16385761	83.4	15.99	0.59	0.02	0	0	0	0	0	0	0	3391	752	90	5	0	0.02	0	0	0	0
Chile	11284221	6314384	142835	48374	182325	33003	16670	15966	10496	1578	463	18050315	62.52	34.98	0.79	0.27	1.01	0.18	0.09	0.09	0.06	0.01	0	308875	260501	78176	45173	28503	1.71	1.44	0.43	0.25	0.16
China	1101867263	118789803	89164930	49788627	17359784	5017225	2243895	2208123	1554142	1159943	271947	1389425682	79.3	8.55	6.42	3.58	1.25	0.36	0.16	0.16	0.11	0.08	0.02	79603686	29815059	12455275	7438050	5194155	5.73	2.15	0.9	0.54	0.37
Christmas Island	2205	0	0	0	0	0	0	0	0	0	0	2205	100	0	0	0	0	0	0	0	0	0	0	0	0	0	0	0	0	0	0	0	0
Cocos Island	596	0	0	0	0	0	0	0	0	0	0	596	100	0	0	0	0	0	0	0	0	0	0	0	0	0	0	0	0	0	0	0	0
Colombia	17922138	6079686	5985179	4850538	2125235	11030734	466341	159526	14144	2532	252	48636305	36.85	12.5	12.31	9.97	4.37	22.68	0.96	0.33	0.03	0.01	0	18649302	13798764	11673529	642795	176454	38.34	28.37	24	1.32	0.36
Comoros	748437	85460	0	12	0	0	0	0	0	0	0	833909	89.75	10.25	0	0	0	0	0	0	0	0	0	12	0	0	0	0	0	0	0	0	0
Cook Islands	8799	0	0	0	0	0	0	0	0	0	0	8799	100	0	0	0	0	0	0	0	0	0	0	0	0	0	0	0	0	0	0	0	0
Costa Rica	1587478	915575	2392068	100221	30640	10515	4555	1084	0	0	0	5042136	31.48	18.16	47.44	1.99	0.61	0.21	0.09	0.02	0	0	0	147015	46794	16154	5639	1084	2.92	0.93	0.32	0.11	0.02
Cote d'Ivoire	26566590	291042	227	0	0	0	0	0	0	0	0	26857859	98.92	1.08	0	0	0	0	0	0	0	0	0	0	0	0	0	0	0	0	0	0	0
Croatia	4172230	79628	1905	76	0	0	0	0	0	0	0	4253839	98.08	1.87	0.04	0	0	0	0	0	0	0	0	76	0	0	0	0	0	0	0	0	0
Cuba	11087407	28853	80	1	0	0	0	0	0	0	0	11116341	99.74	0.26	0	0	0	0	0	0	0	0	0	1	0	0	0	0	0	0	0	0	0
Curacao	150809	0	0	0	0	0	0	0	0	0	0	150809	100	0	0	0	0	0	0	0	0	0	0	0	0	0	0	0	0	0	0	0	0
Cyprus	773303	45290	7930	440	0	0	0	0	0	0	0	826963	93.51	5.48	0.96	0.05	0	0	0	0	0	0	0	440	0	0	0	0	0.05	0	0	0	0
Czech Republic	9451254	1235692	3548	0	0	0	0	0	0	0	0	10690494	88.41	11.56	0.03	0	0	0	0	0	0	0	0	0	0	0	0	0	0	0	0	0	0
Democratic Republic of the Congo	38668439	37494263	11969057	8590753	1677176	159878	2868	137	103	9	0	98562683	39.23	38.04	12.14	8.72	1.7	0.16	0	0	0	0	0	10430924	1840171	162995	3117	249	10.58	1.87	0.17	0	0
Denmark	5840638	0	0	0	0	0	0	0	0	0	0	5840638	100	0	0	0	0	0	0	0	0	0	0	0	0	0	0	0	0	0	0	0	0
Djibouti	772044	126051	4045	429	0	0	0	0	0	0	0	902569	85.54	13.97	0.45	0.05	0	0	0	0	0	0	0	429	0	0	0	0	0.05	0	0	0	0
Dominica	71717	2415	12	0	0	0	0	0	0	0	0	74144	96.73	3.26	0.02	0	0	0	0	0	0	0	0	0	0	0	0	0	0	0	0	0	0
Dominican Republic	9994875	286881	87492	9134	1380	49	0	0	0	0	0	10379811	96.29	2.76	0.84	0.09	0.01	0	0	0	0	0	0	10563	1429	49	0	0	0.1	0.01	0	0	0
East Timor	910238	264016	149040	25574	4375	95	0	0	0	0	0	1353338	67.26	19.51	11.01	1.89	0.32	0.01	0	0	0	0	0	30044	4470	95	0	0	2.22	0.33	0.01	0	0
Ecuador	8966262	813223	287921	206075	1211147	4181428	756518	201957	75649	545	17	16700742	53.69	4.87	1.72	1.23	7.25	25.04	4.53	1.21	0.45	0	0	6633336	6427261	5216114	1034686	278168	39.72	38.48	31.23	6.2	1.67
Egypt	101880373	13777	799	2677	9	0	0	0	0	0	0	101897635	99.98	0.01	0	0	0	0	0	0	0	0	0	2686	9	0	0	0	0	0	0	0	0
El Salvador	2950525	3368096	92358	5429	386	0	0	0	0	0	0	6416794	45.98	52.49	1.44	0.08	0.01	0	0	0	0	0	0	5815	386	0	0	0	0.09	0.01	0	0	0
Equatorial Guinea	526253	262194	1546	162	4	45	0	0	0	0	0	790204	66.6	33.18	0.2	0.02	0	0.01	0	0	0	0	0	211	49	45	0	0	0.03	0.01	0.01	0	0
Eritrea	607528	1427791	775045	1345279	1811428	42016	0	0	0	0	0	6009087	10.11	23.76	12.9	22.39	30.14	0.7	0	0	0	0	0	3198723	1853444	42016	0	0	53.23	30.84	0.7	0	0
Estonia	1235723	0	0	0	0	0	0	0	0	0	0	1235723	100	0	0	0	0	0	0	0	0	0	0	0	0	0	0	0	0	0	0	0	0
Eswatini	413026	473201	209306	4032	0	0	0	0	0	0	0	1099565	37.56	43.04	19.04	0.37	0	0	0	0	0	0	0	4032	0	0	0	0	0.37	0	0	0	0
Ethiopia	979841	1762390	8034958	37552717	38424139	18593825	2906703	206734	475	0	0	108461782	0.9	1.62	7.41	34.62	35.43	17.14	2.68	0.19	0	0	0	97684593	60131876	21707737	3113912	207209	90.06	55.44	20.01	2.87	0.19
Falkland Islands	3194	4	0	0	0	0	0	0	0	0	0	3198	99.87	0.13	0	0	0	0	0	0	0	0	0	0	0	0	0	0	0	0	0	0	0
Faroe Islands	51309	10	0	0	0	0	0	0	0	0	0	51319	99.98	0.02	0	0	0	0	0	0	0	0	0	0	0	0	0	0	0	0	0	0	0
Fiji	928611	3697	23	0	0	0	0	0	0	0	0	932331	99.6	0.4	0	0	0	0	0	0	0	0	0	0	0	0	0	0	0	0	0	0	0
Finland	5521912	114	3	0	0	0	0	0	0	0	0	5522029	100	0	0	0	0	0	0	0	0	0	0	0	0	0	0	0	0	0	0	0	0
France	62051899	2819367	452467	78850	9046	477	52	6	3	0	0	65412167	94.86	4.31	0.69	0.12	0.01	0	0	0	0	0	0	88434	9584	538	61	9	0.14	0.01	0	0	0
French Guiana	297156	29	0	0	0	0	0	0	0	0	0	297185	99.99	0.01	0	0	0	0	0	0	0	0	0	0	0	0	0	0	0	0	0	0	0
French Polynesia	292477	275	6	0	0	0	0	0	0	0	0	292758	99.9	0.09	0	0	0	0	0	0	0	0	0	0	0	0	0	0	0	0	0	0	0
Gabon	1886912	288516	0	0	0	0	0	0	0	0	0	2175428	86.74	13.26	0	0	0	0	0	0	0	0	0	0	0	0	0	0	0	0	0	0	0
Gambia	2129062	0	0	0	0	0	0	0	0	0	0	2129062	100	0	0	0	0	0	0	0	0	0	0	0	0	0	0	0	0	0	0	0	0
Georgia	3385224	1167443	202063	141167	41019	1462	71	4	6	0	0	4938459	68.55	23.64	4.09	2.86	0.83	0.03	0	0	0	0	0	183729	42562	1543	81	10	3.72	0.86	0.03	0	0
Germany	73149326	7178687	17417	81	13	0	0	0	0	0	0	80345524	91.04	8.93	0.02	0	0	0	0	0	0	0	0	94	13	0	0	0	0	0	0	0	0
Ghana	28597034	79427	0	0	0	0	0	0	0	0	0	28676461	99.72	0.28	0	0	0	0	0	0	0	0	0	0	0	0	0	0	0	0	0	0	0
Gibraltar	28947	0	0	0	0	0	0	0	0	0	0	28947	100	0	0	0	0	0	0	0	0	0	0	0	0	0	0	0	0	0	0	0	0
Greece	9866728	701205	68844	3795	184	7	0	0	0	0	0	10640763	92.73	6.59	0.65	0.04	0	0	0	0	0	0	0	3986	191	7	0	0	0.04	0	0	0	0
Greenland	58025	5	0	0	0	0	0	0	0	0	0	58030	99.99	0.01	0	0	0	0	0	0	0	0	0	0	0	0	0	0	0	0	0	0	0
Grenada	112417	248	0	0	0	0	0	0	0	0	0	112665	99.78	0.22	0	0	0	0	0	0	0	0	0	0	0	0	0	0	0	0	0	0	0
Guadeloupe	388201	2786	4	0	0	0	0	0	0	0	0	390991	99.29	0.71	0	0	0	0	0	0	0	0	0	0	0	0	0	0	0	0	0	0	0
Guam	168147	0	0	0	0	0	0	0	0	0	0	168147	100	0	0	0	0	0	0	0	0	0	0	0	0	0	0	0	0	0	0	0	0
Guatemala	4406526	1730354	3735014	3502740	2354394	962333	159074	10084	0	0	0	16860519	26.14	10.26	22.15	20.77	13.96	5.71	0.94	0.06	0	0	0	6988625	3485885	1131491	169158	10084	41.45	20.67	6.71	1	0.06
Guernsey	66880	0	0	0	0	0	0	0	0	0	0	66880	100	0	0	0	0	0	0	0	0	0	0	0	0	0	0	0	0	0	0	0	0
Guinea	8694246	2966613	533994	11	0	0	0	0	0	0	0	12194864	71.29	24.33	4.38	0	0	0	0	0	0	0	0	11	0	0	0	0	0	0	0	0	0
Guinea-Bissau	1873356	0	0	0	0	0	0	0	0	0	0	1873356	100	0	0	0	0	0	0	0	0	0	0	0	0	0	0	0	0	0	0	0	0
Guyana	713598	8262	1064	102	18	0	0	0	0	0	0	723044	98.69	1.14	0.15	0.01	0	0	0	0	0	0	0	120	18	0	0	0	0.02	0	0	0	0
Haiti	10055882	697920	154271	43663	2013	0	0	0	0	0	0	10953749	91.8	6.37	1.41	0.4	0.02	0	0	0	0	0	0	45676	2013	0	0	0	0.42	0.02	0	0	0
Honduras	4617303	2964762	1324288	213739	12227	120	0	0	0	0	0	9132439	50.56	32.46	14.5	2.34	0.13	0	0	0	0	0	0	226086	12347	120	0	0	2.48	0.14	0	0	0
Hong Kong	7250892	254	0	0	0	0	0	0	0	0	0	7251146	100	0	0	0	0	0	0	0	0	0	0	0	0	0	0	0	0	0	0	0	0
Hungary	9796643	6529	0	0	0	0	0	0	0	0	0	9803172	99.93	0.07	0	0	0	0	0	0	0	0	0	0	0	0	0	0	0	0	0	0	0
Iceland	346604	571	6	2	0	0	0	0	0	0	0	347183	99.83	0.16	0	0	0	0	0	0	0	0	0	2	0	0	0	0	0	0	0	0	0
India	1121740844	165701859	8231622	11994175	2693457	672447	444072	144951	63825	23150	10283	1311720685	85.52	12.63	0.63	0.91	0.21	0.05	0.03	0.01	0	0	0	16046360	4052185	1358728	686281	242209	1.22	0.31	0.1	0.05	0.02
Indonesia	234637890	23216273	5269065	966551	285863	135450	182931	209569	20382	121	0	264924095	88.57	8.76	1.99	0.36	0.11	0.05	0.07	0.08	0.01	0	0	1800867	834316	548453	413003	230072	0.68	0.31	0.21	0.16	0.09
Iran	16904349	9874361	34848854	19226718	2887594	215132	8261	1158	107	9	3	83966546	20.13	11.76	41.5	22.9	3.44	0.26	0.01	0	0	0	0	22338982	3112264	224670	9538	1277	26.6	3.71	0.27	0.01	0
Iraq	35443285	4323617	396982	26074	4201	1509	416	0	0	0	0	40196084	88.18	10.76	0.99	0.06	0.01	0	0	0	0	0	0	32200	6126	1925	416	0	0.08	0.02	0	0	0
Ireland	5136001	87	0	0	0	0	0	0	0	0	0	5136088	100	0	0	0	0	0	0	0	0	0	0	0	0	0	0	0	0	0	0	0	0
Isle of Man	89969	0	0	0	0	0	0	0	0	0	0	89969	100	0	0	0	0	0	0	0	0	0	0	0	0	0	0	0	0	0	0	0	0
Israel	7403247	1279348	33098	652	312	0	0	0	0	0	0	8716657	84.93	14.68	0.38	0.01	0	0	0	0	0	0	0	964	312	0	0	0	0.01	0	0	0	0
Italy	57590953	4112584	522952	105048	17151	1215	107	3	1	0	0	62350014	92.37	6.6	0.84	0.17	0.03	0	0	0	0	0	0	123525	18477	1326	111	4	0.2	0.03	0	0	0
Jamaica	2532298	275319	2737	152	14	0	0	0	0	0	0	2810520	90.1	9.8	0.1	0.01	0	0	0	0	0	0	0	166	14	0	0	0	0.01	0	0	0	0
Japan	123569526	2178638	93845	5387	668	339	40	40	0	0	0	125848483	98.19	1.73	0.07	0	0	0	0	0	0	0	0	6474	1087	419	80	40	0.01	0	0	0	0
Jersey	100348	0	0	0	0	0	0	0	0	0	0	100348	100	0	0	0	0	0	0	0	0	0	0	0	0	0	0	0	0	0	0	0	0
Jordan	1290787	8633000	728978	23493	0	0	0	0	0	0	0	10676258	12.09	80.86	6.83	0.22	0	0	0	0	0	0	0	23493	0	0	0	0	0.22	0	0	0	0
Kazakhstan	11740820	6659256	426532	96491	18929	2984	367	10	0	0	0	18945389	61.97	35.15	2.25	0.51	0.1	0.02	0	0	0	0	0	118781	22290	3361	377	10	0.63	0.12	0.02	0	0
Kenya	7003516	4030067	13832225	20900630	5549960	1028025	32774	3214	1173	5	0	52381589	13.37	7.69	26.41	39.9	10.6	1.96	0.06	0.01	0	0	0	27515781	6615151	1065191	37166	4392	52.53	12.63	2.03	0.07	0.01
Kiribati	110559	0	0	0	0	0	0	0	0	0	0	110559	100	0	0	0	0	0	0	0	0	0	0	0	0	0	0	0	0	0	0	0	0
Kosovo	541685	1320319	43820	8945	1675	0	0	0	0	0	0	1916444	28.27	68.89	2.29	0.47	0.09	0	0	0	0	0	0	10620	1675	0	0	0	0.55	0.09	0	0	0
Kuwait	2967454	0	0	0	0	0	0	0	0	0	0	2967454	100	0	0	0	0	0	0	0	0	0	0	0	0	0	0	0	0	0	0	0	0
Kyrgyzstan	1943	3095738	1466075	879894	268314	56591	28965	3294	675	41	16	5801546	0.03	53.36	25.27	15.17	4.62	0.98	0.5	0.06	0.01	0	0	1237790	357896	89582	32991	4026	21.34	6.17	1.54	0.57	0.07
Laos	5415444	1247444	661958	21813	6	0	0	0	0	0	0	7346665	73.71	16.98	9.01	0.3	0	0	0	0	0	0	0	21819	6	0	0	0	0.3	0	0	0	0
Latvia	1902647	0	0	0	0	0	0	0	0	0	0	1902647	100	0	0	0	0	0	0	0	0	0	0	0	0	0	0	0	0	0	0	0	0
Lebanon	4053654	1722906	918307	53950	1677	162	0	0	0	0	0	6750656	60.05	25.52	13.6	0.8	0.02	0	0	0	0	0	0	55789	1839	162	0	0	0.83	0.03	0	0	0
Lesotho	0	0	27860	1529465	356686	49926	1666	0	0	0	0	1965603	0	0	1.42	77.81	18.15	2.54	0.08	0	0	0	0	1937743	408278	51592	1666	0	98.58	20.77	2.62	0.08	0
Liberia	4791766	151805	35	0	0	0	0	0	0	0	0	4943606	96.93	3.07	0	0	0	0	0	0	0	0	0	0	0	0	0	0	0	0	0	0	0
Libya	6094841	662743	0	0	0	0	0	0	0	0	0	6757584	90.19	9.81	0	0	0	0	0	0	0	0	0	0	0	0	0	0	0	0	0	0	0
Liechtenstein	26970	9879	1041	737	3	0	0	0	0	0	0	38630	69.82	25.57	2.69	1.91	0.01	0	0	0	0	0	0	740	3	0	0	0	1.92	0.01	0	0	0
Lithuania	2760799	0	0	0	0	0	0	0	0	0	0	2760799	100	0	0	0	0	0	0	0	0	0	0	0	0	0	0	0	0	0	0	0	0
Luxembourg	607970	4970	0	0	0	0	0	0	0	0	0	612940	99.19	0.81	0	0	0	0	0	0	0	0	0	0	0	0	0	0	0	0	0	0	0
Macau	666968	0	0	0	0	0	0	0	0	0	0	666968	100	0	0	0	0	0	0	0	0	0	0	0	0	0	0	0	0	0	0	0	0
Macedonia	1289032	768549	43910	11377	1413	41	0	0	0	0	0	2114322	60.97	36.35	2.08	0.54	0.07	0	0	0	0	0	0	12831	1454	41	0	0	0.61	0.07	0	0	0
Madagascar	13201908	4221796	7038254	1803694	52190	11	0	0	0	0	0	26317853	50.16	16.04	26.74	6.85	0.2	0	0	0	0	0	0	1855895	52201	11	0	0	7.05	0.2	0	0	0
Malawi	2536263	7865388	9685977	365754	481	0	0	0	0	0	0	20453863	12.4	38.45	47.36	1.79	0	0	0	0	0	0	0	366235	481	0	0	0	1.79	0	0	0	0
Malaysia	31921787	214581	105871	20238	2408	99	26	82	0	0	0	32265092	98.94	0.67	0.33	0.06	0.01	0	0	0	0	0	0	22853	2615	207	108	82	0.07	0.01	0	0	0
Maldives	392217	0	0	0	0	0	0	0	0	0	0	392217	100	0	0	0	0	0	0	0	0	0	0	0	0	0	0	0	0	0	0	0	0
Mali	18684451	266752	0	0	0	0	0	0	0	0	0	18951203	98.59	1.41	0	0	0	0	0	0	0	0	0	0	0	0	0	0	0	0	0	0	0
Malta	453319	0	0	0	0	0	0	0	0	0	0	453319	100	0	0	0	0	0	0	0	0	0	0	0	0	0	0	0	0	0	0	0	0
Marshall Islands	76811	0	0	0	0	0	0	0	0	0	0	76811	100	0	0	0	0	0	0	0	0	0	0	0	0	0	0	0	0	0	0	0	0
Martinique	371537	1072	3	0	0	0	0	0	0	0	0	372612	99.71	0.29	0	0	0	0	0	0	0	0	0	0	0	0	0	0	0	0	0	0	0
Mauritania	3985160	3027	0	0	0	0	0	0	0	0	0	3988187	99.92	0.08	0	0	0	0	0	0	0	0	0	0	0	0	0	0	0	0	0	0	0
Mauritius	1302581	69365	0	0	0	0	0	0	0	0	0	1371946	94.94	5.06	0	0	0	0	0	0	0	0	0	0	0	0	0	0	0	0	0	0	0
Mayotte	263177	1	0	0	0	0	0	0	0	0	0	263178	100	0	0	0	0	0	0	0	0	0	0	0	0	0	0	0	0	0	0	0	0
Mexico	39113814	8726500	12117859	27377568	34107239	5752488	56810	3187	1417	47	4	127256933	30.74	6.86	9.52	21.51	26.8	4.52	0.04	0	0	0	0	67298760	39921192	5813953	61465	4655	52.88	31.37	4.57	0.05	0
Micronesia	102959	0	0	0	0	0	0	0	0	0	0	102959	100	0	0	0	0	0	0	0	0	0	0	0	0	0	0	0	0	0	0	0	0
Moldova	3396471	0	0	0	0	0	0	0	0	0	0	3396471	100	0	0	0	0	0	0	0	0	0	0	0	0	0	0	0	0	0	0	0	0
Monaco	28055	0	0	0	0	0	0	0	0	0	0	28055	100	0	0	0	0	0	0	0	0	0	0	0	0	0	0	0	0	0	0	0	0
Mongolia	0	434174	2011652	564643	113439	12253	576	6	0	0	0	3136743	0	13.84	64.13	18	3.62	0.39	0.02	0	0	0	0	690917	126274	12835	582	6	22.03	4.03	0.41	0.02	0
Montenegro	347422	181845	61538	8635	26	0	0	0	0	0	0	599466	57.96	30.33	10.27	1.44	0	0	0	0	0	0	0	8661	26	0	0	0	1.44	0	0	0	0
Montserrat	5342	0	0	0	0	0	0	0	0	0	0	5342	100	0	0	0	0	0	0	0	0	0	0	0	0	0	0	0	0	0	0	0	0
Morocco	25127891	6776077	2386878	808262	168660	10388	324	17	0	0	0	35278497	71.23	19.21	6.77	2.29	0.48	0.03	0	0	0	0	0	987651	179389	10729	341	17	2.8	0.51	0.03	0	0
Mozambique	21919198	6076577	1330454	62909	87	0	0	0	0	0	0	29389225	74.58	20.68	4.53	0.21	0	0	0	0	0	0	0	62996	87	0	0	0	0.21	0	0	0	0
Myanmar	47607137	3681150	3345639	506722	22973	5696	3009	740	249	174	17	55173506	86.29	6.67	6.06	0.92	0.04	0.01	0.01	0	0	0	0	539580	32858	9885	4189	1180	0.98	0.06	0.02	0.01	0
Namibia	188197	190275	1679877	508265	179	0	0	0	0	0	0	2566793	7.33	7.41	65.45	19.8	0.01	0	0	0	0	0	0	508444	179	0	0	0	19.81	0.01	0	0	0
Nauru	9740	0	0	0	0	0	0	0	0	0	0	9740	100	0	0	0	0	0	0	0	0	0	0	0	0	0	0	0	0	0	0	0	0
Nepal	15671252	3857092	6579019	2709454	769536	231727	100249	65883	18212	7014	2168	30011606	52.22	12.85	21.92	9.03	2.56	0.77	0.33	0.22	0.06	0.02	0.01	3904243	1194789	425253	193526	93277	13.01	3.98	1.42	0.64	0.31
Netherlands	17190345	0	0	0	0	0	0	0	0	0	0	17190345	100	0	0	0	0	0	0	0	0	0	0	0	0	0	0	0	0	0	0	0	0
New Caledonia	285735	646	20	0	0	0	0	0	0	0	0	286401	99.77	0.23	0.01	0	0	0	0	0	0	0	0	0	0	0	0	0	0	0	0	0	0
New Zealand	4808289	41473	3812	1254	50	0	0	0	0	0	0	4854878	99.04	0.85	0.08	0.03	0	0	0	0	0	0	0	1304	50	0	0	0	0.03	0	0	0	0
Nicaragua	4794596	1184936	164534	264	0	0	0	0	0	0	0	6144330	78.03	19.29	2.68	0	0	0	0	0	0	0	0	264	0	0	0	0	0	0	0	0	0
Niger	21245764	629443	14034	2827	0	0	0	0	0	0	0	21892068	97.05	2.88	0.06	0.01	0	0	0	0	0	0	0	2827	0	0	0	0	0.01	0	0	0	0
Nigeria	180176478	25768587	2493471	191278	26	0	0	0	0	0	0	208629840	86.36	12.35	1.2	0.09	0	0	0	0	0	0	0	191304	26	0	0	0	0.09	0	0	0	0
Niue	2000	0	0	0	0	0	0	0	0	0	0	2000	100	0	0	0	0	0	0	0	0	0	0	0	0	0	0	0	0	0	0	0	0
Norfolk Island	1748	0	0	0	0	0	0	0	0	0	0	1748	100	0	0	0	0	0	0	0	0	0	0	0	0	0	0	0	0	0	0	0	0
North Korea	23713893	1211519	589679	16169	931	0	0	0	0	0	0	25532191	92.88	4.75	2.31	0.06	0	0	0	0	0	0	0	17100	931	0	0	0	0.07	0	0	0	0
Northern Cyprus	390923	521	0	0	0	0	0	0	0	0	0	391444	99.87	0.13	0	0	0	0	0	0	0	0	0	0	0	0	0	0	0	0	0	0	0
Northern Mariana Islands	51718	0	0	0	0	0	0	0	0	0	0	51718	100	0	0	0	0	0	0	0	0	0	0	0	0	0	0	0	0	0	0	0	0
Norway	5304942	110453	5756	56	2	0	0	0	0	0	0	5421209	97.86	2.04	0.11	0	0	0	0	0	0	0	0	58	2	0	0	0	0	0	0	0	0
Oman	3192367	369898	9559	8588	2760	37	0	0	0	0	0	3583209	89.09	10.32	0.27	0.24	0.08	0	0	0	0	0	0	11385	2797	37	0	0	0.32	0.08	0	0	0
Pakistan	188609819	19619094	9871855	7928860	1784837	369513	110016	33510	3826	360	288	228331978	82.6	8.59	4.32	3.47	0.78	0.16	0.05	0.01	0	0	0	10231210	2302350	517513	148000	37984	4.48	1.01	0.23	0.06	0.02
Palau	21600	0	0	0	0	0	0	0	0	0	0	21600	100	0	0	0	0	0	0	0	0	0	0	0	0	0	0	0	0	0	0	0	0
Palestine	2914648	1776499	0	0	0	0	0	0	0	0	0	4691147	62.13	37.87	0	0	0	0	0	0	0	0	0	0	0	0	0	0	0	0	0	0	0
Panama	3643034	104823	63563	25983	8910	2447	410	0	0	0	0	3849170	94.64	2.72	1.65	0.68	0.23	0.06	0.01	0	0	0	0	37750	11767	2857	410	0	0.98	0.31	0.07	0.01	0
Papua New Guinea	3772032	325985	541529	1732217	558941	178555	33443	886	0	0	0	7143588	52.8	4.56	7.58	24.25	7.82	2.5	0.47	0.01	0	0	0	2504042	771825	212884	34329	886	35.05	10.8	2.98	0.48	0.01
Paraguay	6983885	125792	0	0	0	0	0	0	0	0	0	7109677	98.23	1.77	0	0	0	0	0	0	0	0	0	0	0	0	0	0	0	0	0	0	0
Paracel Islands	457	0	0	0	0	0	0	0	0	0	0	457	100	0	0	0	0	0	0	0	0	0	0	0	0	0	0	0	0	0	0	0	0
Peru	19384206	1726042	561093	678962	1430818	1533062	2251223	2237891	1343989	451038	20285	31618609	61.31	5.46	1.77	2.15	4.53	4.85	7.12	7.08	4.25	1.43	0.06	9947268	9268306	7837488	6304426	4053203	31.46	29.31	24.79	19.94	12.82
Philippines	102961657	3370388	996517	154965	46514	431	0	0	0	0	0	107530472	95.75	3.13	0.93	0.14	0.04	0	0	0	0	0	0	201910	46945	431	0	0	0.19	0.04	0	0	0
Pitcairn Islands	50	0	0	0	0	0	0	0	0	0	0	50	100	0	0	0	0	0	0	0	0	0	0	0	0	0	0	0	0	0	0	0	0
Poland	37752233	587468	2872	37	0	0	0	0	0	0	0	38342610	98.46	1.53	0.01	0	0	0	0	0	0	0	0	37	0	0	0	0	0	0	0	0	0
Portugal	9708752	597479	20762	1190	0	0	0	0	0	0	0	10328183	94	5.78	0.2	0.01	0	0	0	0	0	0	0	1190	0	0	0	0	0.01	0	0	0	0
Puerto Rico	3086923	153138	200	0	0	0	0	0	0	0	0	3240261	95.27	4.73	0.01	0	0	0	0	0	0	0	0	0	0	0	0	0	0	0	0	0	0
Qatar	2406737	0	0	0	0	0	0	0	0	0	0	2406737	100	0	0	0	0	0	0	0	0	0	0	0	0	0	0	0	0	0	0	0	0
Republic of the Congo	4784438	413972	0	0	0	0	0	0	0	0	0	5198410	92.04	7.96	0	0	0	0	0	0	0	0	0	0	0	0	0	0	0	0	0	0	0
Reunion	746498	93025	26456	5621	0	0	0	0	0	0	0	871600	85.65	10.67	3.04	0.64	0	0	0	0	0	0	0	5621	0	0	0	0	0.64	0	0	0	0
Romania	19178510	2141441	53529	4389	162	0	0	0	0	0	0	21378031	89.71	10.02	0.25	0.02	0	0	0	0	0	0	0	4551	162	0	0	0	0.02	0	0	0	0
Russia	135483393	5543931	501162	250385	100309	28826	4458	1192	45	0	0	141913701	95.47	3.91	0.35	0.18	0.07	0.02	0	0	0	0	0	385215	134830	34521	5695	1237	0.27	0.1	0.02	0	0
Rwanda	0	35564	3556612	6777925	1949504	128354	109	24	0	0	0	12448092	0	0.29	28.57	54.45	15.66	1.03	0	0	0	0	0	8855916	2077991	128487	133	24	71.14	16.69	1.03	0	0
Saint-Barthelemy	7140	0	0	0	0	0	0	0	0	0	0	7140	100	0	0	0	0	0	0	0	0	0	0	0	0	0	0	0	0	0	0	0	0
Saint-Martin	33903	0	0	0	0	0	0	0	0	0	0	33903	100	0	0	0	0	0	0	0	0	0	0	0	0	0	0	0	0	0	0	0	0
Saint Helena	6803	1048	0	0	0	0	0	0	0	0	0	7851	86.65	13.35	0	0	0	0	0	0	0	0	0	0	0	0	0	0	0	0	0	0	0
Saint Kitts and Nevis	53463	0	0	0	0	0	0	0	0	0	0	53463	100	0	0	0	0	0	0	0	0	0	0	0	0	0	0	0	0	0	0	0	0
Saint Lucia	165994	14	0	0	0	0	0	0	0	0	0	166008	99.99	0.01	0	0	0	0	0	0	0	0	0	0	0	0	0	0	0	0	0	0	0
Saint Pierre and Miquelon	5409	0	0	0	0	0	0	0	0	0	0	5409	100	0	0	0	0	0	0	0	0	0	0	0	0	0	0	0	0	0	0	0	0
Saint Vincent and the Grenadines	100811	779	22	0	0	0	0	0	0	0	0	101612	99.21	0.77	0.02	0	0	0	0	0	0	0	0	0	0	0	0	0	0	0	0	0	0
Samoa	200900	1641	0	0	0	0	0	0	0	0	0	202541	99.19	0.81	0	0	0	0	0	0	0	0	0	0	0	0	0	0	0	0	0	0	0
San Marino	28359	6009	0	0	0	0	0	0	0	0	0	34368	82.52	17.48	0	0	0	0	0	0	0	0	0	0	0	0	0	0	0	0	0	0	0
Sao Tome and Principe	203886	3570	366	0	0	0	0	0	0	0	0	207822	98.11	1.72	0.18	0	0	0	0	0	0	0	0	0	0	0	0	0	0	0	0	0	0
Saudi Arabia	15256176	13267551	2075818	1489167	1454198	80380	0	0	0	0	0	33623290	45.37	39.46	6.17	4.43	4.32	0.24	0	0	0	0	0	3023745	1534578	80380	0	0	8.99	4.56	0.24	0	0
Senegal	15393986	0	0	0	0	0	0	0	0	0	0	15393986	100	0	0	0	0	0	0	0	0	0	0	0	0	0	0	0	0	0	0	0	0
Serbia	6559361	402327	100577	4210	1	0	0	0	0	0	0	7066476	92.82	5.69	1.42	0.06	0	0	0	0	0	0	0	4211	1	0	0	0	0.06	0	0	0	0
Seychelles	95247	74	0	0	0	0	0	0	0	0	0	95321	99.92	0.08	0	0	0	0	0	0	0	0	0	0	0	0	0	0	0	0	0	0	0
Sierra Leone	6377862	98781	138	3	0	0	0	0	0	0	0	6476784	98.47	1.53	0	0	0	0	0	0	0	0	0	3	0	0	0	0	0	0	0	0	0
Singapore	6103063	0	0	0	0	0	0	0	0	0	0	6103063	100	0	0	0	0	0	0	0	0	0	0	0	0	0	0	0	0	0	0	0	0
Sint Maarten	41913	0	0	0	0	0	0	0	0	0	0	41913	100	0	0	0	0	0	0	0	0	0	0	0	0	0	0	0	0	0	0	0	0
Slovakia	4688352	751506	4961	118	5	0	0	0	0	0	0	5444942	86.1	13.8	0.09	0	0	0	0	0	0	0	0	123	5	0	0	0	0	0	0	0	0
Slovenia	1812013	256352	7171	1006	42	2	0	0	0	0	0	2076586	87.26	12.34	0.35	0.05	0	0	0	0	0	0	0	1050	44	2	0	0	0.05	0	0	0	0
Solomon Islands	660130	12311	78	25	0	0	0	0	0	0	0	672544	98.15	1.83	0.01	0	0	0	0	0	0	0	0	25	0	0	0	0	0	0	0	0	0
Somalia	8242565	1331333	1636518	263258	1939	0	0	0	0	0	0	11475613	71.83	11.6	14.26	2.29	0.02	0	0	0	0	0	0	265197	1939	0	0	0	2.31	0.02	0	0	0
South Africa	16727209	9266269	17493882	12428853	21702	1430	76	0	0	0	0	55939421	29.9	16.56	31.27	22.22	0.04	0	0	0	0	0	0	12452061	23208	1506	76	0	22.26	0.04	0	0	0
South Korea	51468304	147078	1202	32	0	0	0	0	0	0	0	51616616	99.71	0.28	0	0	0	0	0	0	0	0	0	32	0	0	0	0	0	0	0	0	0
South Sudan	7434403	2580641	241373	29990	2352	119	23	0	0	0	0	10288901	72.26	25.08	2.35	0.29	0.02	0	0	0	0	0	0	32484	2494	142	23	0	0.32	0.02	0	0	0
Spain	33698959	14793379	1121384	42719	4060	197	8	0	0	0	0	49660706	67.86	29.79	2.26	0.09	0.01	0	0	0	0	0	0	46984	4265	205	8	0	0.09	0.01	0	0	0
Spratly Islands	804	0	0	0	0	0	0	0	0	0	0	804	100	0	0	0	0	0	0	0	0	0	0	0	0	0	0	0	0	0	0	0	0
Sri Lanka	19874380	1611770	968048	262297	19820	0	0	0	0	0	0	22736315	87.41	7.09	4.26	1.15	0.09	0	0	0	0	0	0	282117	19820	0	0	0	1.24	0.09	0	0	0
Sudan	28729614	14227868	1096539	259986	26967	3901	0	0	0	0	0	44344875	64.79	32.08	2.47	0.59	0.06	0.01	0	0	0	0	0	290854	30868	3901	0	0	0.66	0.07	0.01	0	0
Suriname	622315	55	0	0	0	0	0	0	0	0	0	622370	99.99	0.01	0	0	0	0	0	0	0	0	0	0	0	0	0	0	0	0	0	0	0
Svalbard and Jan Mayen	2582	1	0	0	0	0	0	0	0	0	0	2583	99.96	0.04	0	0	0	0	0	0	0	0	0	0	0	0	0	0	0	0	0	0	0
Sweden	10093990	31290	98	4	0	0	0	0	0	0	0	10125382	99.69	0.31	0	0	0	0	0	0	0	0	0	4	0	0	0	0	0	0	0	0	0
Switzerland	4767859	2982096	468811	136972	14097	1098	109	20	0	0	0	8371062	56.96	35.62	5.6	1.64	0.17	0.01	0	0	0	0	0	152296	15324	1227	129	20	1.82	0.18	0.01	0	0
Syria	12129953	6180277	860522	97552	378	234	0	0	0	0	0	19268916	62.95	32.07	4.47	0.51	0	0	0	0	0	0	0	98164	612	234	0	0	0.51	0	0	0	0
Taiwan	23369472	164955	26046	13828	2620	303	62	20	0	0	0	23577306	99.12	0.7	0.11	0.06	0.01	0	0	0	0	0	0	16833	3005	385	82	20	0.07	0.01	0	0	0
Tajikistan	3190676	3658876	1132278	446381	179873	70788	12690	14153	3032	81	8	8708836	36.64	42.01	13	5.13	2.07	0.81	0.15	0.16	0.03	0	0	727006	280625	100752	29964	17274	8.35	3.22	1.16	0.34	0.2
Tanzania	14273303	6065941	28203445	7766779	607408	29400	85	176	16	36	4	56946593	25.06	10.65	49.53	13.64	1.07	0.05	0	0	0	0	0	8403904	637125	29717	317	232	14.76	1.12	0.05	0	0
Thailand	67910397	759622	113324	3600	151	198	0	0	0	0	0	68787292	98.73	1.1	0.16	0.01	0	0	0	0	0	0	0	3949	349	198	0	0	0.01	0	0	0	0
Togo	8091281	324514	0	0	0	0	0	0	0	0	0	8415795	96.14	3.86	0	0	0	0	0	0	0	0	0	0	0	0	0	0	0	0	0	0	0
Tokelau	1647	0	0	0	0	0	0	0	0	0	0	1647	100	0	0	0	0	0	0	0	0	0	0	0	0	0	0	0	0	0	0	0	0
Tonga	106270	0	0	0	0	0	0	0	0	0	0	106270	100	0	0	0	0	0	0	0	0	0	0	0	0	0	0	0	0	0	0	0	0
Trinidad and Tobago	1212293	108	0	0	0	0	0	0	0	0	0	1212401	99.99	0.01	0	0	0	0	0	0	0	0	0	0	0	0	0	0	0	0	0	0	0
Tunisia	10722017	873071	23933	0	0	0	0	0	0	0	0	11619021	92.28	7.51	0.21	0	0	0	0	0	0	0	0	0	0	0	0	0	0	0	0	0	0
Turkey	46211566	18841046	11628726	3993679	1035849	134358	10081	4	0	0	0	81855309	56.46	23.02	14.21	4.88	1.27	0.16	0.01	0	0	0	0	5173971	1180292	144443	10085	4	6.32	1.44	0.18	0.01	0
Turkmenistan	5356741	82808	12830	1716	77	16	0	0	0	0	0	5454188	98.21	1.52	0.24	0.03	0	0	0	0	0	0	0	1809	93	16	0	0	0.03	0	0	0	0
Turks and Caicos Islands	54819	0	0	0	0	0	0	0	0	0	0	54819	100	0	0	0	0	0	0	0	0	0	0	0	0	0	0	0	0	0	0	0	0
Tuvalu	11244	0	0	0	0	0	0	0	0	0	0	11244	100	0	0	0	0	0	0	0	0	0	0	0	0	0	0	0	0	0	0	0	0
Uganda	0	2789112	34984187	3424365	511167	39615	18238	5238	1620	48	0	41773590	0	6.68	83.75	8.2	1.22	0.09	0.04	0.01	0	0	0	4000291	575926	64759	25144	6906	9.58	1.38	0.16	0.06	0.02
Ukraine	43578569	368962	6250	272	0	0	0	0	0	0	0	43954053	99.15	0.84	0.01	0	0	0	0	0	0	0	0	272	0	0	0	0	0	0	0	0	0
United Arab Emirates	9824372	4290	388	37	0	0	0	0	0	0	0	9829087	99.95	0.04	0	0	0	0	0	0	0	0	0	37	0	0	0	0	0	0	0	0	0
United Kingdom	65418802	3967	10	0	0	0	0	0	0	0	0	65422779	99.99	0.01	0	0	0	0	0	0	0	0	0	0	0	0	0	0	0	0	0	0	0
United States Minor Outlying Islands	40	0	0	0	0	0	0	0	0	0	0	40	100	0	0	0	0	0	0	0	0	0	0	0	0	0	0	0	0	0	0	0	0
United States Virgin Islands	106631	0	0	0	0	0	0	0	0	0	0	106631	100	0	0	0	0	0	0	0	0	0	0	0	0	0	0	0	0	0	0	0	0
Uruguay	3365512	0	0	0	0	0	0	0	0	0	0	3365512	100	0	0	0	0	0	0	0	0	0	0	0	0	0	0	0	0	0	0	0	0
USA	298550349	13256020	8141989	7092963	1135568	136977	18564	812	10	0	0	328333252	90.93	4.04	2.48	2.16	0.35	0.04	0.01	0	0	0	0	8384894	1291931	156363	19386	822	2.55	0.39	0.05	0.01	0
Uzbekistan	20358942	9450816	551061	60280	6062	625	127	8	0	0	0	30427921	66.91	31.06	1.81	0.2	0.02	0	0	0	0	0	0	67102	6822	760	135	8	0.22	0.02	0	0	0
Vanuatu	289986	2954	268	4	0	0	0	0	0	0	0	293212	98.9	1.01	0.09	0	0	0	0	0	0	0	0	4	0	0	0	0	0	0	0	0	0
Vatican City	1000	0	0	0	0	0	0	0	0	0	0	1000	100	0	0	0	0	0	0	0	0	0	0	0	0	0	0	0	0	0	0	0	0
Venezuela	20627722	5633418	1927907	365227	77190	25948	22217	19222	8811	112	0	28707774	71.85	19.62	6.72	1.27	0.27	0.09	0.08	0.07	0.03	0	0	518727	153500	76310	50362	28145	1.81	0.53	0.27	0.18	0.1
Vietnam	91448130	5238940	1001346	243957	8998	931	0	0	0	0	0	97942302	93.37	5.35	1.02	0.25	0.01	0	0	0	0	0	0	253886	9929	931	0	0	0.26	0.01	0	0	0
Wallis and Futuna	15809	0	0	0	0	0	0	0	0	0	0	15809	100	0	0	0	0	0	0	0	0	0	0	0	0	0	0	0	0	0	0	0	0
Western Sahara	635531	222	0	0	0	0	0	0	0	0	0	635753	99.97	0.03	0	0	0	0	0	0	0	0	0	0	0	0	0	0	0	0	0	0	0
Yemen	5428997	3538792	5460160	4333052	8556073	1985473	61294	99	0	0	0	29363940	18.49	12.05	18.59	14.76	29.14	6.76	0.21	0	0	0	0	14935991	10602939	2046866	61393	99	50.87	36.11	6.97	0.21	0
Zambia	131581	2088335	14310638	429044	69	0	0	0	0	0	0	16959667	0.78	12.31	84.38	2.53	0	0	0	0	0	0	0	429113	69	0	0	0	2.53	0	0	0	0
Zimbabwe	738031	3614812	8827811	1083887	2016	0	0	0	0	0	0	14266557	5.17	25.34	61.88	7.6	0.01	0	0	0	0	0	0	1085903	2016	0	0	0	7.61	0.01	0	0	0
